# Supplementary material for: Colon inflammatory index as a useful prognostic marker after R0 resection in patients with colorectal cancer liver metastasis
Source: PLoS One. 2022 Oct 4;17(10):e0273167. doi: 10.1371/journal.pone.0273167 (PMC9531835; doi:10.1371/journal.pone.0273167)
Supplement: S1 Data — (XLSX) [file pone.0273167.s001.xlsx]

## Sheet: data
neut	lymph	mono	plt	CRP	Alb	LDH-H＝１	LDH	mGPS	NLR>3=1	NLR	PLR	MLR	LMR	PNI	CAR	CII HL	Age	sex	primary	pT	N	M	ly	v	H	stage	Lobectomy＝１	liver meta	CEA	NAC（＋）	perioperative chemo	Doublet	AC(+)	Doublet=2､Single=1､の=0	DFS(m)	rec	OS(m)	death
1845	1763	328	231	0.13	4.6	0	202	0	0	1.04651	0.131027	0.186047	5.375	54.815	0.0282609	0	46	M	r		1				1		0	4	20.4	0	0	0	0	0	30	1	36	1
1880	1880	380	156	0.21	4.1	0	149	0	0	1	0.0829787	0.202128	4.94737	50.4	0.0512195	0	45	Ｍ	r	3	0	0	1	1	1	2	0	1	24.6	0	0	0	0	0	60	0	60	0
2700	1890	540	310	0.16	3.7	0	166	0	0	1.42857	0.164021	0.285714	3.5	46.45	0.0432432	0	57	Ｍ	r	2	1	1a	0	2	0	4	0	1	5.2	0	1	0	1	1	48	0	48	0
1840	2390	280	199	0.54	4.1	0	229	0	0	0.769874	0.0832636	0.117155	8.53571	52.95	0.131707	0	74	Ｍ	s	2	1	0			1	3a	0	2	13.3	0	0	0	0	0	12	1	20	1
2600	1790	510	158	0.11	3.6	0	209	0	0	1.45251	0.0882682	0.284916	3.5098	44.95	0.0305556	0	63	Ｍ	r	3	0	0	2	2	1	2	0	1	10	0	1	0	1	1	60	0	60	0
3070	1750	320	223	0.07	3.7	0	158	0	0	1.75429	0.127429	0.182857	5.46875	45.75	0.0189189	0	73	Ｍ	t	3	0	0	0	0	1	2	1	1	11.2	0	0	0	0	0	6	1	49	1
1380	950	160	125	0.21	3.9	0	204	0	0	1.45263	0.131579	0.168421	5.9375	43.75	0.0538462	0	65	Ｍ	r	3	0	0	0	0	1	2	1	1	4	0	0	0	0	0	60	0	60	0
2850	2670	430	315	0.06	4.2	0	164	0	0	1.06742	0.117978	0.161049	6.2093	55.35	0.0142857	0	71	Ｆ	r	3	0	1a	2	2	1	4	0	1	4.1	0	0	0	0	0	13	1	27	1
2440	1510	130	199	0.01	4.5	0	139	0	0	1.61589	0.131788	0.0860927	11.6154	52.55	0.00222222	0	36	Ｍ	s	2	1	1a	2	2	1	4	0	4	1.5	0	0	0	0	0	2	0	2	0
2400	1970	140	201	0.05	4.5	0	212	0	0	1.21827	0.10203	0.071066	14.0714	54.85	0.0111111	0	55	Ｆ	r	3	0	1a	2	2	1	4	0	1	1.6	0	1	0	1	1	60	0	60	0
1840	1480	240	191	0.02	4	0	180	0	0	1.24324	0.129054	0.162162	6.16667	47.4	0.005	0	66	Ｍ	r	3	0	0	1	2	1	2	1	1	2.4	1	1	1	1	2	11	1	73	1
2380	1190	370	209	0.82	3.6	0	200	0	0	2	0.17563	0.310924	3.21622	41.95	0.227778	0	79	Ｍ	c	3	1a	0	2	3	1	4	1	3	12.1	0	0	0	0	0	20	1	31	1
1870	1370	180	154	0.03	3.8	0	150	0	0	1.36496	0.112409	0.131387	7.61111	44.85	0.00789474	0	69	Ｍ	s	3	1	1a	1	0	1	4	0	1	37.3	0	0	0	0	0	13	1	60	0
1430	1330	250	270	0.02	3.6	0	195	0	0	1.07519	0.203008	0.18797	5.32	42.65	0.00555556	0	74	Ｆ	r	3	1	1a	1	2	1	4	0	3	4.8	0	1	0	1	1	14	1	23	1
4150	1610	310	200	0.05	4.4	0	211	0	0	2.57764	0.124224	0.192547	5.19355	52.05	0.0113636	0	59	Ｆ	s	2	0	0	0	0	1	1	0	1	2.5	1	1	1	1	2	60	0	60	0
1950	960	220	283	0.02	4.3	0	198	0	0	2.03125	0.294792	0.229167	4.36364	47.8	0.00465116	0	62	Ｍ	r	2	1	0	2	3	1	3a	0	2	7.9	0	1	1	1	2	60	0	60	0
7110	1260	630	334	1.14	3.5	1	421	2	1	5.64286	0.265079	0.5	2	41.3	0.325714	1	42	Ｆ	d	2	1	1a	2	2	1	4	0	1	134.4	0	1	1	1	2	60	0	60	0
700	740	300	227	0.22	3.7	1	284	0	0	0.945946	0.306757	0.405405	2.46667	40.7	0.0594595	1	80	Ｆ	r	4	0	0	2	1	1	2	1	1	31.9	0	0	0	0	0	6	1	18	1
3940	1500	540	156	0.29	3.7	0	232	0	0	2.62667	0.104	0.36	2.77778	44.5	0.0783784	0	40	Ｆ	r		0				1	4	0	3	3.6	1	1	1	1	2	17	1	48	1
2360	1200	280	140	0.02	3.8	0	175	0	0	1.96667	0.116667	0.233333	4.28571	44	0.00526316	0	78	Ｍ	s	1	0	0	0	0	1		0	1	2.9	0	0	0	0	0	60	0	60	0
3700	1340	340	338	0.02	4.4	1	254	0	0	2.76119	0.252239	0.253731	3.94118	50.7	0.00454545	1	61	Ｍ	s		0				1		0	1	15.6	0	1	1	1	2	16	0	16	0
2810	650	300	50	0.43	4.6	0	112	0	1	4.32308	0.0769231	0.461538	2.16667	49.25	0.0934783	1	84	Ｍ	s	2	0	0	2	2	1	1	0	1	8.1	0	0	0	0	0	15	1	51	0
3700	1510	220	195	0.05	5.1	0	198	0	0	2.45033	0.129139	0.145695	6.86364	58.55	0.00980392	0	45	Ｍ	r	4	1	0	2	2	1	3a	0	4	11.5	1	1	1	1	1	10	1	45	1
1470	1230	150	181	0.05	4.2	0	192	0	0	1.19512	0.147154	0.121951	8.2	48.15	0.0119048	0	63	Ｍ	r	4a	2	0	1	3	1	4	0	2	1.6	0	0	0	0	0	10	1	92	1
2160	1010	320	141	0.06	3.9	0	219	0	0	2.13861	0.139604	0.316832	3.15625	44.05	0.0153846	0	80	Ｍ	c	3	1a	0	2	3	1	4	0	1	8.7	0	0	0	0	0	1	1	9	1
4260	2490	280	296	0.15	3.7	0	188	0	0	1.71084	0.118876	0.11245	8.89286	49.45	0.0405405	0	49	F	s		0						0	1	6.7	0	1	1	1	2	60	0	60	0
2070	1640	480	255	0.26	4.3	0	209	0	0	1.2622	0.155488	0.292683	3.41667	51.2	0.0604651	0	57	Ｆ	s	3	1a	1a	1	2	1	4	0	1	63.5	1	1	1	1	2	12	1	100	0
2540	1440	480	167	0.23	3.4	1	272	0	0	1.76389	0.115972	0.333333	3	41.2	0.0676471	1	80	Ｍ	t	4a	1b	0	1	3	1	4	0	1	29.6	1	1	1	0	0	3	1	15	1
5450	1100	350	282	0.04	4.1	0	140	0	1	4.95455	0.256364	0.318182	3.14286	46.5	0.0097561	1	59	F	r	3	1a	0	1	0	0	3a	0	1	7.6	0	1	1	1	2	94	0	94	0
1860	960	380	141	0.81	3.6	0	152	0	0	1.9375	0.146875	0.395833	2.52632	40.8	0.225	0	68	Ｆ	s	3	0	0	1	1	1	2	0	1	1.7	0	1	0	1	1	5	1	16	1
4810	2150	440	180	0.17	4.5	0	205	0	0	2.23721	0.0837209	0.204651	4.88636	55.75	0.0377778	0	65	Ｍ	r								0	1	12.5	0	0	0	0	0	3	1	47	1
2060	1180	880	172	0.71	3.3	0	222	0	0	1.74576	0.145763	0.745763	1.34091	38.9	0.215152	0	63	Ｍ	s	4	1	1a	1	1	1	4	0	2	36.5	1	1	1	1	1	60	0	60	0
2440	1300	340	170	0.07	4.1	0	204	0	0	1.87692	0.130769	0.261538	3.82353	47.5	0.0170732	0	64	Ｍ	r	4a	2	0	1	3	1	4	0	1	9.8	0	0	0	0	0	43	1	82	1
3160	1680	200	312	0.08	4.6	0	207	0	0	1.88095	0.185714	0.119048	8.4	54.4	0.0173913	0	60	Ｍ	r	2	1	1a	2	3	1	4	0	2	15.1	0	1	1	1	2	60	0	60	0
1440	2080	320	107	0.24	4.2	0	193	0	0	0.692308	0.0514423	0.153846	6.5	52.4	0.0571429	0	46	F	s	4	1	1a			1	4	0	4	2.3	1	1	1	1	1	21	1	73	1
2250	2050	450	303	0.15	3.9	0	177	0	0	1.09756	0.147805	0.219512	4.55556	49.25	0.0384615	0	65	M	s	2	1	0	1	1	1	3a	0	1	10.2	0	0	0	0	0	41	1	43	1
3660	1890	310	266	0.94	4.1	0	131	0	0	1.93651	0.140741	0.164021	6.09677	50.45	0.229268	0	66	Ｍ	s	2	1	1a	2	3	1	4	0	1	10.3	0	1	0	1	1	60	0	60	0
2170	1440	150	122	0.03	5.2	1	692	0	0	1.50694	0.0847222	0.104167	9.6	59.2	0.00576923	1	63	Ｍ	d	2	2	0	2	1	1	3b	0	2	13.8	0	1	1	1	2	11	1	101	1
3360	1620	390	162	0.07	4.3	0	193	0	0	2.07407	0.1	0.240741	4.15385	51.1	0.0162791	0	58	Ｆ	s	3	1a	1a	1	2	1	4	0	1	4.4	1	1	1	1	1	11	1	87	0
2710	1250	220	234	0.05	4.7	1	245	0	0	2.168	0.1872	0.176	5.68182	53.25	0.0106383	1	56	F	cs	2	1	0	2	2	1	3a	1	2	14.9	0	1	0	1	1	2	1	16	1
3730	2480	350	132	0.03	4.1	0	162	0	0	1.50403	0.0532258	0.141129	7.08571	53.4	0.00731707	0	56	Ｍ	s	4	3	1a	3	3	1	4	0	1	7.2	0	1	1	1	2	2	1	33	1
3420	1140	420	1590	3.31	4.2	1	303	1	1	3	1.39474	0.368421	2.71429	47.7	0.788095	1	31	Ｍ	r	3	0	1a	2	1	3	4	1	7	176.5	0	1	0	1	1	1	1	42	1
3060	1330	610	172	1.5	4	0	173	1	0	2.30075	0.129323	0.458647	2.18033	46.65	0.375	0	65	M	a	4	1a	0				3a	0	3		0	0	0	0	0	77	0	77	0
2160	1890	220	122	0.03	4.4	0	166	0	0	1.14286	0.0645503	0.116402	8.59091	53.45	0.00681818	0	72	Ｍ	r	3	1	1a	1	0	1	4	0	1	3.2	0	1	1	1	2	60	0	60	0
3150	1400	350	259	0.17	4.5	0	159	0	0	2.25	0.185	0.25	4	52	0.0377778	0	76	F	a	2	3	1a	2	2	1	4	0	2	4.9	1	1	1	1	1	2	1	22	0
6600	1770	560	261	0.89	3.6	0	215	0	1	3.72881	0.147458	0.316384	3.16071	44.85	0.247222	1	50	Ｍ	a	4	0	0	2	3	1	2	0	1	5.2	0	0	0	0	0	9	1	11	1
1790	1120	350	82	0.13	3.4	0	205	0	0	1.59821	0.0732143	0.3125	3.2	39.6	0.0382353	0	80	Ｍ	r	4	0	0	1	1	2	2	1	5	14.2	1	1	1	0	0	3	1	16	1
3600	1270	320	246	0.03	4.1	0	167	0	0	2.83465	0.193701	0.251969	3.96875	47.35	0.00731707	0	82	Ｆ	c	1	1	0			1	3a	0	3	62.1	0	0	0	0	0	49	0	49	0
3600	1670	430	233	0.31	4	1	257	0	0	2.15569	0.139521	0.257485	3.88372	48.35	0.0775	1	65	F	s	4	3	1a	2	2	1	4	0	2	4.2	1	1	1	0	0	1	1	5	1
1890	550	150	140	0.09	4.4	0	239	0	1	3.43636	0.254545	0.272727	3.66667	46.75	0.0204545	1	84	Ｆ	s	3	1a	1a	a	a	1	4	0	2	5.8	0	0	0	0	0	27	1	60	0
3280	2680	670	225	1.27	3.7	1	294	1	0	1.22388	0.0839552	0.25	4	50.4	0.343243	1	74	M	s	2	0	1a	2	1	1	4	0	1	15.5	1	1	1	0	0	27	1	33	1
5390	1620	390	202	0.37	3.5	1	296	0	1	3.32716	0.124691	0.240741	4.15385	43.1	0.105714	1	40	Ｍ	r	4	2	1a	2	2	2	4	1	1	5.1	1	1	1	0	0	25	1	37	1
1810	1510	250	123	0.01	4.4	0	78	0	0	1.19868	0.081457	0.165563	6.04	51.55	0.00227273	0	32	Ｍ	r	3	0	1a	2	1	3	4	0	1	5.3	1	1	1	1	2	4	1	31	1
1430	1460	340	204	0.02	4.2	0	232	0	0	0.979452	0.139726	0.232877	4.29412	49.3	0.0047619	0	49	Ｍ	r	3	1	1a	2	2	3	4	0	3	8.8	1	1	1	0	0	4	1	47	1
3360	1760	220	204	0.04	4.6	0	180	0	0	1.90909	0.115909	0.125	8	54.8	0.00869565	0	66	Ｆ	s	3	1b	0	1	2		3a	1	2	16.7	0	0	0	0	0	60	0	60	0
3280	1270	200	236	0.02	4.6	0	172	0	0	2.58268	0.185827	0.15748	6.35	52.35	0.00434783	0	63	Ｆ	d	1	0	0	1	1	1	4	0	1	2.1	0	1	1	1	2	60	0	60	0
4760	1210	640	161	0.24	4.3	1	267	0	1	3.93388	0.133058	0.528926	1.89062	49.05	0.055814	1	53	Ｍ	s	1	0	0	0	0	1	1	1	1	4.3	1	1	1	0	0	24	1	52	1
3710	1270	270	214	0.26	4.5	1	301	0	0	2.92126	0.168504	0.212598	4.7037	51.35	0.0577778	1	65	F	a	4a	2	0	1	1		3a	0	2	10.9	0	0	0	0	0	3	1	16	1
3130	1480	370	208	0.04	4	0	231	0	0	2.11486	0.140541	0.25	4	47.4	0.01	0	50	Ｍ	Rs	3	1b	1a	2	2	2	4	0	2	8.5	1	1	1	0	0	4	1	42	1
3700	1150	150	205	0.7	3.7	1	271	0	1	3.21739	0.178261	0.130435	7.66667	42.75	0.189189	1	63	Ｆ	c	2	1b	1a	2	0	1	4	0	3	5.6	1	1	1	1	2	84	0	84	0
6370	2090	550	167	0.5	4.2	0	182	0	1	3.04785	0.0799043	0.263158	3.8	52.45	0.119048	1	38	Ｍ	r	3	3	0	3	2	1	3b	0	1	1.7	1	1	1	0	0	3	1	72	1
1890	680	310	97	0.32	3.3	1	338	0	0	2.77941	0.142647	0.455882	2.19355	36.4	0.0969697	1	65	F	a	4a	2	0	1	1	1	3a	1	1	3.7	1	1	0	0	0	2	1	12	1
4140	2290	740	134	0.06	3.5	0	187	0	0	1.80786	0.0585153	0.323144	3.09459	46.45	0.0171429	0	71	F	a	3	1b	1a	1	1	1	4	1	2	3.8	1	1	1	1	2	60	0	60	0
2600	2230	320	204	0.04	4.4	0	185	0	0	1.16592	0.0914798	0.143498	6.96875	55.15	0.00909091	0	66	Ｆ	r	3	1b	0	1	2	1	3a	0	1	7.3	1	1	0	1	1	60	0	60	0
1930	3030	330	196	0.48	4.6	0	221	0	0	0.636964	0.0646865	0.108911	9.18182	61.15	0.104348	0	76	Ｍ	r	3	1a	0	2	2	1	3a	0	2	3.1	0	1	0	1	1	30	1	54	0
1790	1330	320	126	0.14	4.1	0	194	0	0	1.34586	0.0947368	0.240602	4.15625	47.65	0.0341463	0	72	Ｍ	a	4a	1a	1a	2	2	2	4	1	2	4.5	0	0	0	0	0	6	1	20	1
4620	1140	400	209	0.27	4	0	176	0	1	4.05263	0.183333	0.350877	2.85	45.7	0.0675	1	66	Ｍ	a	3	0	0	2	1	1	2	0	1	5.4	1	1	1	0	0	26	1	53	1
2720	720	320	220	0.47	3.8	1	333	0	1	3.77778	0.305556	0.444444	2.25	41.6	0.123684	1	79	Ｆ	r	2	0	0	2	1	2	1	1	2	4.5	1	1	1	0	0	2	1	12	1
2580	980	370	143	0.37	4.4	1	350	0	0	2.63265	0.145918	0.377551	2.64865	48.9	0.0840909	1	51	Ｍ	Rb	2	1b	1a	0	2	1	4	0	1	52.7	0	0	0	0	0	2	1	14	1
3260	700	260	174	0.22	3.9	1	240	0	1	4.65714	0.248571	0.371429	2.69231	42.5	0.0564103	1	87	Ｆ	C	3	1a	1a	a	a	1	4	0	1	4.6	0	0	0	0	0	11	1	36	0
4190	1060	530	132	1.68	3.6	0	164	1	1	3.95283	0.124528	0.5	2	41.3	0.466667	1	78	Ｍ	T	3	2	0	3	2	1	3b	0	1	12.4	0	0	0	0	0	6	0	6	1
2990	1230	390	156	0.05	4	1	243	0	0	2.43089	0.126829	0.317073	3.15385	46.15	0.0125	1	51	Ｍ	Rs	3	1b	1a	2	2	2	4	0	2	62.8	1	1	1	0	0	3	1	29	1
2150	1150	300	149	0.16	4.1	1	240	0	0	1.86957	0.129565	0.26087	3.83333	46.75	0.0390244	0	52	Ｍ	Rb	2	1b	1a	0	2	1	4	0	1	3.8	0	0	0	0	0	4	1	11	1
1440	1260	240	90	0.03	4.1	0	205	0	0	1.14286	0.0714286	0.190476	5.25	47.3	0.00731707	0	73	Ｍ	a	4a	1a	1a	2	2	2	4	0	2	7.6	0	0	0	0	0	3	1	8	0
2650	1670	290	158	0.05	4.3	0	184	0	0	1.58683	0.0946108	0.173653	5.75862	51.35	0.0116279	0	54	Ｍ	Rb	3	2	0	2	0	1	3b	0	1	10.8	0	0	0	0	0	3	1	57	1
5870	2400	360	338	1.34	4.3	0	131	1	0	2.44583	0.140833	0.15	6.66667	55	0.311628	0	41	Ｍ	Rb	3	1a	0	2	1	1	3a	0	2	2.3	0	0	0	0	0	6	1	18	1
1550	1390	300	183	0.37	3.4	1	330	0	0	1.11511	0.131655	0.215827	4.63333	40.95	0.108824	1	79	Ｍ	Rb	3	3	1a	3	2	2	4	0	4	25.8	0	0	0	0	0	2	1	5	1
2760	1920	420	192	0.19	4.3	0	190	0	0	1.4375	0.1	0.21875	4.57143	52.6	0.044186	0	72	Ｍ	s	3	0	0	1	1	1	2	0	1	2	0	0	0	0	0	60	0	60	0
1070	1140	310	127	0.1	3.8	1	277	0	0	0.938596	0.111404	0.27193	3.67742	43.7	0.0263158	1	78	Ｆ	a	3	1b	1a	1	1	1	4	0	2	65.4	0	0	0	0	0	6	1	15	1
1410	2420	400	195	0.05	4.2	0	151	0	0	0.582645	0.0805785	0.165289	6.05	54.1	0.0119048	0	78	Ｍ	a			1a			1	4	0	1	14.6	0	0	0	0	0	60	0	60	0
2210	1020	210	164	0.02	4.6	0	180	0	0	2.16667	0.160784	0.205882	4.85714	51.1	0.00434783	0	67	Ｆ	Rs	3	0	1a	1	0	1	4	0	1	2.9	0	1	0	1	1	11	1	40	1
3300	2010	410	271	0.13	4.5	1	258	0	0	1.64179	0.134826	0.20398	4.90244	55.05	0.0288889	1	68	Ｍ	Ra	3	0	1a	0	0	1	4	0	2	31.9	1	1	1	0	0	2	0	2	1
3960	1200	660	306	3.14	3.4	1	250	2	1	3.3	0.255	0.55	1.81818	40	0.923529	1	52	Ｍ	Rs	3	1b	1a	2	2	2	4	0	2	68.6	1	1	1	0	0	5	1	20	1
2760	2080	310	194	0.02	4.6	1	253	0	0	1.32692	0.0932692	0.149038	6.70968	56.4	0.00434783	1	83	Ｆ	s	3	2	0	2	1	1	3b	0	2	41.9	0	0	0	0	0	15	1	19	1
1770	1260	310	148	0.02	4.5	1	244	0	0	1.40476	0.11746	0.246032	4.06452	51.3	0.00444444	1	49	Ｆ	Rb						1	4	0	2	3.3	0	0	0	0	0	2	1	7	1
2830	1340	530	193	1.4	3.3	0	151	2	0	2.11194	0.14403	0.395522	2.5283	39.7	0.424242	0	69	Ｍ	a	4	1a	0			1	3a	1	2		0	0	0	0	0	53	0	53	0
4110	780	190	159	0.74	4.4	1	753	0	1	5.26923	0.203846	0.24359	4.10526	47.9	0.168182	1	68	Ｍ	t	3	0	0	1	1	1	2	1	1	8.1	0	0	0	0	0	39	0	39	0
3480	980	180	284	0.2	4.3	1	285	0	1	3.55102	0.289796	0.183673	5.44444	47.9	0.0465116	0	69	Ｆ	s	3	1a	0	1	2	1	3a	0	6	28.3	0	0	0	0	0	4	1	15	1
5290	2810	560	197	0.15	4	1	262	0	0	1.88256	0.0701068	0.199288	5.01786	54.05	0.0375	0	54	Ｍ	Rs	4a	1b	1a	1	1	1	4	1	4	14.8	0	1	1	1	2	43	0	43	0
3050	1560	510	146	0.13	4.4	0	227	0	0	1.95513	0.0935897	0.326923	3.05882	51.8	0.0295455	1	65	Ｍ	s	3	1b	1a	0	0	1	4	1	1	20.8	0	1	1	1	2	18	1	30	0
